# Supplementary material for: Planar Elongated B12 Structure in M3B12 Clusters (M = Cu-Au)
Source: Molecules. 2022 Dec 28;28(1):236. doi: 10.3390/molecules28010236 (PMC9822480; doi:10.3390/molecules28010236)
Supplement: Supplementary file 1 [file molecules-28-00236-s001.zip]

Archive with 1 entries (1 files):
- molecules-2085605-supplementary.pdf
